# Supplementary material for: The RIG‐I‐like receptor LGP2 inhibits Dicer‐dependent processing of long double‐stranded RNA and blocks RNA interference in mammalian cells
Source: EMBO J. 2018 Jan 19;37(4):e97479. doi: 10.15252/embj.201797479 (PMC5813259; doi:10.15252/embj.201797479)
Supplement: Supplementary file 2 — Source Data for Expanded View [file EMBJ-37-e97479-s006.zip]

Archive with 7 entries (6 files):
- 97479_Source_Data_for_EV_Figures/
- 97479_Source_Data_for_EV_Figures/.DS_Store
- 97479_Source_Data_for_EV_Figures/Source_Data_for_FigEV1.pdf
- 97479_Source_Data_for_EV_Figures/Source_Data_for_FigEV2.pdf
- 97479_Source_Data_for_EV_Figures/Source_Data_for_FigEV4.pdf
- 97479_Source_Data_for_EV_Figures/Source_Data_for_FigEV5.pdf
- 97479_Source_Data_for_EV_Figures/Source_Data_for_FigEV6.pdf
